# Supplementary material for: Cross-sectional survey of parental barriers to participation in pediatric participant research registries
Source: PLoS One. 2022 May 18;17(5):e0268553. doi: 10.1371/journal.pone.0268553 (PMC9116665; doi:10.1371/journal.pone.0268553)
Supplement: S1 Data — (XLSX) [file pone.0268553.s003.xlsx]

## Sheet: Questions
Column on 'Raw Data' Tab	Label on 'Raw Data' Tab	Question
B	age	Parental age
C	race	Parental race
D	language	Primary language spoken at home
E	maritalstatus	Parental maritial status
F	children	How many children are in the household?
G	education	What is your highest level of education?
H	employment	What is your employment status?
I	salary	What is your approximate monthly take-home pay (for the household)?
J	zipcode	Which Zip Code does your child primarily reside?
K	insurance	Is your child enrolled in a health insurance plan?
L	transportation	What is your primary mode of transportation?
M	phonecost	Do you have difficulty maintaning your monthly phone access?
N	pcpvisits	On average, how many times a year does your child visit their primary physician's office?
O	vaccine	Would you agree that vaccines protect children from potentially life-threatening disease?
P	priorresearch	Has your child ever participated in health-based research?
Q	familyresearch	Have your or another family member ever participated in health-based research?
R	covid	Would the current COVID-19 pandemic influence your decisions on wheather or not to participate in research?
S	Q1	How likely would you be to enroll your child in a potential participants registry?
T	Q2	How likely would you be to enroll your child in a registry if it was only offered through the telephone?
U	Q3	How likely would you be to enroll your child in a registry if it was only offered through the internet?
V	Q4	How likely would you be to enroll your child in a registry if it was only offered through the internet and you needed to create a user name and password?
W	Q5	How likely would you be to enroll your child in a registry if it was only offered through email?
X	Q6	How likely would you be to enroll your child in a registry if it was advertised on a social media site?
Y	Q7	How likely would you be to enroll your child in a registry if it was offered by a research nurse in clinic?
Z	Q8	How likely would you be to enroll your child in a registry if it was offered by a research nurse via a Telehealth appointment?
AA	Q9	How likely would you be to enroll your child in a registry if it was offered by your child's primary physician or specialist?
AB	Q10	How willing would you be to provide your child's demographic information to a potential participants registry so that you could be matched with appropriate studies?
AC	Q11	How willing would you be to provide your child's medical information to a potential participants registry so that you could be matched with appropriate studies?
AD	Q12	How willing would you be to allow researchers to link your child's electronic health records to a potential participants registry so that they could be matched with approriate studies based on their personal medical information?
AE	Q13	How willing would you be to provide lifestyle information about your child to a potential participants registry so that you could be matched with appropriate studies?
AF	Q14	How would it affect your decision whether to enroll your child in a potential participants registry if registrants received new information abut health, based on research happening at Children's/UNMC?
AG	Q15	If you enrolled your child in a potential participants registry, how concerned would you be about inappropriate sharing of your information with other doctors and health care professionals at Children's/UNMC?
AH	Q16	If you enrolled your child in a potential participants registry, how concerned would you be about inappropriate sharing of your information with other doctors and health care professionals outside of Children's/UNMC?
AI	Q17	If you enrolled your child in a potential participants registry, how concerned would you be about inappropriate sharing of your information with insurance companies?
AJ	Q18	If you enrolled your child in a potential participants registry, how concerned would you be about inappropriate sharing of your information with for-profit companies like the pharmaceutical industry?
AK	Q19	If you enrolled your child in a potential participants registry, how concerned would you be about receiving unwanted telephone communication?
AL	Q20	If you enrolled your child in a potential participants registry, how concerned would you be about receiving unwanted mail communication?
AM	Q21	If you enrolled your child in a potential participants registry, how concerned would you be about receiving unwanted electronic communication?
AN	Q22	If you enrolled your child in a potential participants registry so that your child could be matched with appropriate studies, what is he longest amount of time you would be willing to spend providing information about your child at the time of registration?
AO	Q23	If you enrolled your child in a potential participants registry so that your child could be matched with appropriate studies, which answer below best represents the number of times that would be the most you would be willing to be contacted?
AP	Q24	If your child was enrolled in a potential participants registry, which of the following would be an "acceptable" method to let you know about studies for which they might be eligible?
AQ	Q25	If your child enrolled in a potential participants registry, which of the following would be your "preferred" method to let you know about studies for which your child might be eligible?

## Sheet: Key
Race:		Education:		Yes or No Questions:		q24:
White = 1		Did not attend school = 1		No = 0		Call, Text, E-mail, and Letter = 1
Hispanic = 2		Attended some school = 2		Yes = 1		Call = 2
African American = 3		Graduated high school = 3				Call, Text, and Letter = 3
Native American = 4		Completed some college =4		Likelihood Score (q1-q21):		None = 4
Asian/Pacific Islander = 5		Trade/technical/vocational training = 5		Very Unlikely = 1		Call, Text, and E-mail = 5
		Associates degree = 6		Somewhat Unlikely = 2		Call and Letter = 6
Language:		Bachelor's degree = 7		Somewhat Likely = 3		E-mail = 7
English = 1		Master's Degree = 8		Very Likely = 4		Call and Text = 8
Spanish = 2		Professional Degree = 9				Text, E-mail, and Letter = 9
Samoli = 3		Doctorate Degree = 10		q22:		Call, E-mail, and Letter = 10
Pohnpeian = 4				5 min = 1		E-mail and Letter = 11
		Employment Status:		15 min = 2
Marital Status:		Full Time = 1		30 min = 3		q25:
Single = 1		Part Time = 2		60 min = 4		Call = 1
Married/Domestic Partnership = 2		Unemployed = 3		90 min = 5		Text = 2
Separated = 3		Student = 4				E-mail = 3
Divorced = 4		Retired = 5		q23:		Letter = 4
		Homemaker = 6		None = 1		Text and Letter = 5
Mode of Transportation:		Self-emplyed = 7		Once every two years = 2		None = 6
Own car = 1		Unabl to work secondary to disability = 8		Annually = 3		Call and Letter = 7
Friend/family member's car = 2		Unable to work without disability = 9		2-3 times a year = 4		E-mail and Letter = 8
				Monthly = 5
				No limit = 6
*All families that stated they previously participated in research also stated that this was a positive experience for them.
*No families indicated Hispanic ethnicity without also indicating Hispanic/Latino race.
*All parents surveyed had a smartphone.
*If a range of values was given, the lowest value was used for all statistical purposes. Range is shown on raw data, but not other tabs.
*Confidence intervals are calculated using the modified wald confidence interval method.

## Sheet: Raw Data
record_id	age	Race	language	maritalstatus	children	education	employment	salary	insurance	transportation	phonecost	pcpvisits	vaccine	priorresearch	familyresearch	covid	q1	q2	q3	q4	q5	q6	q7	q8	q9	q10	q11	q12	q13	q14	q15	q16	q17	q18	q19	q20	q21	q22	q23	q24	q25
1	45	1	1	2	2	8	1	6400	1	1	0	1	1	0	0	0	4	4	4	4	4	1	4	4	4	4	4	4	4	4	2	2	2	2	3	3	3	4	6	1	4
2	35	2	2	2	2	2	6	0	1	2	0	6+	1	0	0	0	3	4	4	4	3	3	4	3	4	4	4	4	4	4	1	4	2	4	3	3	3	3	5	2	1
3	49	1	1	2	4	6	8	2200	1	1	0	4-6	1	0	0	0	4	4	4	4	4	3	4	4	4	4	4	4	4	4	4	4	4	4	1	1	1	5	6	3	5
4	34	1	1	1	2	4	6		1	1	0	1	1	0	0	1	1	3	3	3	3	3	4	4	4	4	3	3	4	3	4	4	4	4	3	3	1	3	4	1	4
5	45	3	3	2	6	3	3	3300	1	1	1	5-10	1	0	0	1	1	1	1	1	1	1	1	1	1	1	1	1	1	1	4	4	4	4	1	1	1	1	1	4	6
6	31	1	1	2	1	8	1	4000	1	1	0	10	1	0	0	1	3	3	4	4	3	3	3	1	3	4	4	4	4	3	2	2	2	2	4	3	4	2	3	5	1
7	29	2	1	3	3	3	2	1000	1	1	0	2-3	1	0	0	0	2	3	1	1	1	2	3	3	3	4	4	3	1	3	2	1	1	1	2	1	1	3	4	6	7
8	21	2	1	1	2	3	2	800	1	1	0	2	1	0	0	0	3	3	3	3	3	2	3	3	3	4	3	4	4	4	3	3	2	2	2	1	2	2	3	7	3
9	39	5	1	2	6	3	3	0	0	2	0	12	1	0	0	1	3	3	3	3	3	2	3	3	3	2	1	1	1	3	4	4	4	4	3	3	4	4	4	2	1
10	23	1	1	2	2	6	1	1600	1	1	0	5	1	0	0	0	1	1	1	1	1	1	1	1	1	1	1	1	1	1	1	1	1	1	3	4	4	1	2	8	1
11	33	2	2	2	3	4	6	4000	1	1	0	5	1	0	0	0	4	4	1	1	1	1	4	3	4	4	4	4	3	3	1	3	4	4	3	1	4	3	4	8	2
12	62	1	1	1	2	4	5	1200	1	1	0	2	1	0	1	1	3	3	1	1	1	1	3	3	4	4	4	4	4	3	2	1	4	1	1	1	4	1	3	6	4
13	40	1	1	2	1	10	6	5500	1	1	0	8	1	0	1	0	3	4	4	4	4	3	3	3	3	4	4	3	4	4	4	3	4	4	4	3	3	3	4	1	3
14	40	1	1	2	3	7	1	6600	1	1	0	2-3	1	0	0	1	2	3	3	3	3	2	4	4	4	4	4	4	4	4	1	1	4	4	4	3	4	2	3	1	4
15	21	2	1	1	2	3	1	1200	1	1	0	12	1	0	0	0	3	3	2	2	1	1	3	3	3	4	3	3	4	3	1	2	2	2	2	2	2	2	3	5	2
16	27	1	1	1	3	4	1	9000	1	1	0	4	1	0	0	0	3	3	4	4	4	1	4	1	4	4	4	4	4	3	1	1	1	1	3	3	3	2	3	1	2
17	28	3	1	2	3	3	6	3000	1	2	0	2-3	0	0	0	1	3	3	4	4	3	3	4	3	4	3	3	3	4	4	4	4	4	4	4	4	4	3	6	5	3
18	34	1	1	2	3	7	1	3500	1	1	0	5	1	0	0	0	4	3	4	4	4	3	4	4	4	4	4	4	4	4	1	1	1	1	3	1	1	3	6	9	3
19	34	1	1	2	2	7	7	4000	1	1	0	4	1	1	0	0	4	3	4	2	4	4	4	4	4	4	4	4	4	4	1	1	1	1	3	1	3	1	4	1	4
20	40	1	1	1	2	4	1		1	1	1	4-5	0	0	0	0	4	4	4	4	4	1	4	3	4	4	4	4	4	4	1	4	4	4	4	2	4	5	6	1	4
21	44	1	1	2	2	6	2	2400	1	1	0	2	1	0	1	0	3	1	4	4	4	1	4	3	4	4	3	3	3	4	1	1	1	1	3	3	3	2	3	1	3
22	42	1	1	2	3	8	7	5000	1	1	0	12	1	1	1	0	4	4	4	4	4	3	4	4	4	4	4	4	4	4	1	1	1	1	3	1	1	3	6	1	2
23	37	1	1	2	3	8	1	8000	1	1	0	3	1	0	0	0	3	3	3	3	3	3	4	4	4	4	4	3	4	4	1	1	1	1	3	3	3	2	6	5	2
24	40	1	1	4	2	4	6		1	1	0	1	1	0	0	0	3	2	3	3	2	1	3	3	3	3	3	2	3	4	4	4	4	4	4	4	4	1	1	4	6
25	39	1	1	2	2	7	1	8000	1	1	0	5-8	1	0	0	0	3	3	3	3	3	1	3	3	4	4	4	4	4	3	3	2	1	1	4	4	4	2	3	10	4
26	39	1	1	2	2	10	1	12000	1	1	0	3	1	0	1	0	3	3	3	3	3	2	3	3	3	3	3	3	3	3	1	1	1	1	1	1	1	3	3	1	4
27	28	1	1	2	1	7	1		1	1	0	5-6	1	1	1	1	2	1	3	3	1	1	3	3	3	4	4	2	4	3	2	2	2	2	4	4	4	1	3	6	1
28	36	1	1	2	3	10	6	1600	1	1	0	8-10	1	0	0	1	2	1	3	3	1	2	3	3	3	4	4	4	4	1	1	1	3	3	3	2	3	3	4	11	8
29	38	4	1	4	4	6	6	2500	1	1	0	24	1	0	0	1	4	3	3	3	1	1	4	4	4	3	3	4	3	3	4	4	4	4	4	4	4	5	6	1	4
30	37	5	4	1	3	4	6		1	1	0	2-4	1	0	0	1	3	1	1	1	1	1	3	3	3	3	3	3	3	4	4	4	4	4	4	4	4	1	3	1	1
31	33	1	1	2	1	7	1		1	1	0	6-8	1	0	0	0	3	3	3	3	2	2	3	3	3	4	4	3	4	3	2	3	3	4	3	2	2	2	4	1	1
32	36	1	1	2	3	7	1	5000	1	1	0	8	1	1	0	0	4	1	4	4	3	1	4	3	4	4	4	4	4	4	1	1	3	3	4	3	3	2	6	1	3
33	42	1	1	2	2	8	1	5500	1	1	0	1	1	0	0	0	4	4	4	4	4	3	4	4	4	4	3	3	4	4	4	4	4	4	4	3	3	3	4	1	3
34	43	1	1	2	3	10	1	6000	1	1	0	2	1	0	0	1	2	1	1	1	3	1	3	3	3	4	3	1	4	3	2	2	4	4	3	3	3	2	2	11	4
35	21	1	1	1	1	4	1	2000-3000	1	1	0		1	0	0	1	3	2	3	3	1	3	4	1	4	4	4	4	4	4	4	4	4	3	4	4	4	1	5	5	1
36	23	3	1	1	1	6	1	2000	1	1	0	6	0	0	0	1	3	3	2	2	2	3	3	3	4	2	1	1	3	3	4	4	4	4	1	1	4	2	3	6	1
